# Supplementary material for: Proinsulin-Reactive CD4 T Cells in the Islets of Type 1 Diabetes Organ Donors
Source: Front Endocrinol (Lausanne). 2021 Mar 25;12:622647. doi: 10.3389/fendo.2021.622647 (PMC8027116; doi:10.3389/fendo.2021.622647)
Supplement: Supplementary file 3 [file Table_4.xlsx]

## Sheet: Sheet1
TCR ID	Peptide	AA Sequence	allele	method	percentile_rank	adjusted_rank	comblib_core	comblib_score	comblib_rank	comblib_adjusted_rank	smm_align_core	smm_align_ic50	smm_align_rank	smm_align_adjusted_rank	nn_align_core	nn_align_ic50	nn_align_rank	nn_align_adjusted_rank	netmhciipan_core	netmhciipan_ic50	netmhciipan_rank	netmhciipan_adjusted_rank	sturniolo_core	sturniolo_score	sturniolo_rank	sturniolo_adjusted_rank
23.F7	PPI:22-36	AAAFVNQHLCGSHLV	HLA-DRB1*01:01	Consensus (comb.lib./smm/nn)	22	22	NQHLCGSHL	2.75	22	22	NQHLCGSHL	199	33	33	NQHLCGSHL	76	22	22	-	-	-	-	-	-	-	-
	PPI:23-37	AAFVNQHLCGSHLVE	HLA-DRB1*01:01	Consensus (comb.lib./smm/nn)	22	22	NQHLCGSHL	2.75	22	22	NQHLCGSHL	203	33	33	NQHLCGSHL	62.9	19	19	-	-	-	-	-	-	-	-
	PPI:24-38	AFVNQHLCGSHLVEA	HLA-DRB1*01:01	Consensus (comb.lib./smm/nn)	22	22	NQHLCGSHL	2.75	22	22	QHLCGSHLV	222	35	35	NQHLCGSHL	47.8	16	16	-	-	-	-	-	-	-	-
	PPI:25-39	FVNQHLCGSHLVEAL	HLA-DRB1*01:01	Consensus (comb.lib./smm/nn)	22	22	NQHLCGSHL	2.75	22	22	QHLCGSHLV	216	34	34	NQHLCGSHL	52	17	17	-	-	-	-	-	-	-	-
23.G6	PPI:28-42	QHLCGSHLVEALYLV	HLA-DPA1*01:03/DPB1*04:01	NetMHCIIpan	7	7	-	-	-	-	-	-	-	-	-	-	-	-	HLVEALYLV	327.41	7	7	-	-	-	-
	PPI:29-43	HLCGSHLVEALYLVC	HLA-DPA1*01:03/DPB1*04:01	NetMHCIIpan	5.3	5.3	-	-	-	-	-	-	-	-	-	-	-	-	HLVEALYLV	257.8	5.3	5.3	-	-	-	-
	PPI:30-44	LCGSHLVEALYLVCG	HLA-DPA1*01:03/DPB1*04:01	NetMHCIIpan	6.4	6.4	-	-	-	-	-	-	-	-	-	-	-	-	HLVEALYLV	303.23	6.4	6.4	-	-	-	-
	PPI:31-45	CGSHLVEALYLVCGE	HLA-DPA1*01:03/DPB1*04:01	NetMHCIIpan	6.7	6.7	-	-	-	-	-	-	-	-	-	-	-	-	HLVEALYLV	316.54	6.7	6.7	-	-	-	-
6.H9	PPI:32-46	GSHLVEALYLVCGER	HLA-DQA1*03:01/DQB1*03:02	Consensus (comb.lib./smm/nn)	14	14	EALYLVCGE	22.52	29	29	EALYLVCGE	1630	14	14	EALYLVCGE	73.9	0.11	0.11	-	-	-	-	-	-	-	-
	PPI:33-47	SHLVEALYLVCGERG	HLA-DQA1*03:01/DQB1*03:02	Consensus (comb.lib./smm/nn)	14	14	EALYLVCGE	22.52	29	29	EALYLVCGE	1651	14	14	EALYLVCGE	45.7	0.01	0.01	-	-	-	-	-	-	-	-
	PPI:34-48	HLVEALYLVCGERGF	HLA-DQA1*03:01/DQB1*03:02	Consensus (comb.lib./smm/nn)	18	18	EALYLVCGE	22.52	29	29	EALYLVCGE	2002	18	18	EALYLVCGE	45.9	0.01	0.01	-	-	-	-	-	-	-	-
	PPI:35-49	LVEALYLVCGERGFF	HLA-DQA1*03:01/DQB1*03:02	Consensus (comb.lib./smm/nn)	19	19	EALYLVCGE	22.52	29	29	EALYLVCGE	2057	19	19	EALYLVCGE	49.8	0.01	0.01	-	-	-	-	-	-	-	-
20.D11	PPI:32-46	GSHLVEALYLVCGER	HLA-DQA1*03:01/DQB1*03:02	Consensus (comb.lib./smm/nn)	14	14	EALYLVCGE	22.52	29	29	EALYLVCGE	1630	14	14	EALYLVCGE	73.9	0.11	0.11	-	-	-	-	-	-	-	-
	PPI:33-47	SHLVEALYLVCGERG	HLA-DQA1*03:01/DQB1*03:02	Consensus (comb.lib./smm/nn)	14	14	EALYLVCGE	22.52	29	29	EALYLVCGE	1651	14	14	EALYLVCGE	45.7	0.01	0.01	-	-	-	-	-	-	-	-
	PPI:34-48	HLVEALYLVCGERGF	HLA-DQA1*03:01/DQB1*03:02	Consensus (comb.lib./smm/nn)	18	18	EALYLVCGE	22.52	29	29	EALYLVCGE	2002	18	18	EALYLVCGE	45.9	0.01	0.01	-	-	-	-	-	-	-	-
	PPI:35-49	LVEALYLVCGERGFF	HLA-DQA1*03:01/DQB1*03:02	Consensus (comb.lib./smm/nn)	19	19	EALYLVCGE	22.52	29	29	EALYLVCGE	2057	19	19	EALYLVCGE	49.8	0.01	0.01	-	-	-	-	-	-	-	-
55.B3	PPI:34-48	HLVEALYLVCGERGF	HLA-DRB1*09:01	Consensus (comb.lib./smm/nn)	61	61	YLVCGERGF	1000000	61	61	LYLVCGERG	2201	58	58	LYLVCGERG	1873.6	65	65	-	-	-	-	-	-	-	-
	PPI:35-49	LVEALYLVCGERGFF	HLA-DRB1*09:01	Consensus (comb.lib./smm/nn)	60	60	LVCGERGFF	1000000	61	61	LYLVCGERG	2138	58	58	LYLVCGERG	1575.9	60	60	-	-	-	-	-	-	-	-
	PPI:36-50	VEALYLVCGERGFFY	HLA-DRB1*09:01	Consensus (comb.lib./smm/nn)	59	59	VCGERGFFY	1000000	61	61	LYLVCGERG	2110	57	57	LYLVCGERG	1497.4	59	59	-	-	-	-	-	-	-	-
	PPI:37-51	EALYLVCGERGFFYT	HLA-DRB1*09:01	Consensus (comb.lib./smm/nn)	59	59	CGERGFFYT	1000000	61	61	LYLVCGERG	2118	57	57	LYLVCGERG	1494.2	59	59	-	-	-	-	-	-	-	-
23.G8	PPI:36-50	VEALYLVCGERGFFY	HLA-DRB1*04:01	Consensus (smm/nn/sturniolo)	53	53	-	-	-	-	LYLVCGERG	1837	53	53	LYLVCGERG	456.7	18	18	-	-	-	-	VEALYLVCG	-2.12	77	77
56.B1	PPI:38-52	ALYLVCGERGFFYTP	HLA-DQA1*05:01/DQB1*02:01	Consensus (comb.lib./smm/nn)	45	45	ALYLVCGER	829.03	45	45	LVCGERGFF	5664	54	54	LYLVCGERG	2573.2	42	42	-	-	-	-	-	-	-	-
	PPI:39-53	LYLVCGERGFFYTPK	HLA-DQA1*05:01/DQB1*02:01	Consensus (comb.lib./smm/nn)	65	65	VCGERGFFY	51516.7	65	65	LVCGERGFF	8377	66	66	LYLVCGERG	4294.6	54	54	-	-	-	-	-	-	-	-
	PPI:40-54	YLVCGERGFFYTPKT	HLA-DQA1*05:01/DQB1*02:01	Consensus (comb.lib./smm/nn)	71	71	VCGERGFFY	51516.7	65	65	LVCGERGFF	12662	77	77	LVCGERGFF	8186.2	71	71	-	-	-	-	-	-	-	-
	PPI:41-55	LVCGERGFFYTPKTR	HLA-DQA1*05:01/DQB1*02:01	Consensus (comb.lib./smm/nn)	80	80	VCGERGFFY	51516.7	65	65	LVCGERGFF	16521	83	83	VCGERGFFY	12014.5	80	80	-	-	-	-	-	-	-	-
19.A4	PPI:55-69	RREAEDLQVGQVELG	HLA-DQA1*03:01/DQB1*03:02	Consensus (comb.lib./smm/nn)	11	11	RREAEDLQV	4419.08	59	59	EDLQVGQVE	1387	11	11	EDLQVGQVE	72.1	0.09	0.09	-	-	-	-	-	-	-	-
55.C10	PPI:56-70	REAEDLQVGQVELGG	HLA-DRB4*01:01	Consensus (comb.lib./smm/nn)	53	53	AEDLQVGQV	34446.3	70	70	LQVGQVELG	1068	33	33	DLQVGQVEL	1822.5	53	53	-	-	-	-	-	-	-	-
	PPI:57-71	EAEDLQVGQVELGGG	HLA-DRB4*01:01	Consensus (comb.lib./smm/nn)	51	51	AEDLQVGQV	34446.3	70	70	LQVGQVELG	1104	34	34	DLQVGQVEL	1685.6	51	51	-	-	-	-	-	-	-	-
	PPI:58-72	AEDLQVGQVELGGGP	HLA-DRB4*01:01	Consensus (comb.lib./smm/nn)	50	50	AEDLQVGQV	34446.3	70	70	LQVGQVELG	1154	35	35	DLQVGQVEL	1626.5	50	50	-	-	-	-	-	-	-	-
	PPI:59-73	EDLQVGQVELGGGPG	HLA-DRB4*01:01	Consensus (comb.lib./smm/nn)	54	54	QVELGGGPG	1000000	87	87	LQVGQVELG	1235	37	37	DLQVGQVEL	1922.7	54	54	-	-	-	-	-	-	-	-
8.E3	PPI:72-87	PGAGSLQPLALEGSLQ	HLA-DQA1*05:01/DQB1*03:02	NetMHCIIpan	15	17.31	-	-	-	-	-	-	-	-	-	-	-	-	AGSLQPLAL	688.17	15	17.31	-	-	-	-
53.A4-1	PPI:72-87	PGAGSLQPLALEGSLQ	HLA-DQA1*05:01/DQB1*02:01	Consensus (comb.lib./smm/nn)	41	47.33	AGSLQPLAL	130573	73	84.26	SLQPLALEG	7876	41	47.33	AGSLQPLAL	1861.4	39	45.02	-	-	-	-	-	-	-	-
	PPI:73-87	GAGSLQPLALEGSLQ	HLA-DQA1*05:01/DQB1*02:01	Consensus (comb.lib./smm/nn)	41	41	AGSLQPLAL	130573	69	69	SLQPLALEG	3786	41	41	AGSLQPLAL	2098.6	38	38	-	-	-	-	-	-	-	-
	PPI:74-88	AGSLQPLALEGSLQK	HLA-DQA1*05:01/DQB1*02:01	Consensus (comb.lib./smm/nn)	47	47	AGSLQPLAL	130573	69	69	SLQPLALEG	4413	46	46	PLALEGSLQ	3137.6	47	47	-	-	-	-	-	-	-	-
	PPI:75-89	GSLQPLALEGSLQKR	HLA-DQA1*05:01/DQB1*02:01	Consensus (comb.lib./smm/nn)	60	60	PLALEGSLQ	199690	71	71	PLALEGSLQ	5719	54	54	PLALEGSLQ	5264.7	60	60	-	-	-	-	-	-	-	-
	PPI:76-90	SLQPLALEGSLQKRG	HLA-DQA1*05:01/DQB1*02:01	Consensus (comb.lib./smm/nn)	66	66	PLALEGSLQ	199690	71	71	PLALEGSLQ	6733	59	59	PLALEGSLQ	6651.3	66	66	-	-	-	-	-	-	-	-
6.G4	PPI:77-91	LQPLALEGSLQKRGI	HLA-DQA1*05:01/DQB1*03:02	NetMHCIIpan	62	62	-	-	-	-	-	-	-	-	-	-	-	-	PLALEGSLQ	2608.36	62	62	-	-	-	-
95.A9-1	PPI:81-95	ALEGSLQKRGIVEQC	HLA-DRB1*04:04	Consensus (smm/nn/sturniolo)	78	78	-	-	-	-	LQKRGIVEQ	25546	95	95	SLQKRGIVE	4780	78	78	-	-	-	-	LQKRGIVEQ	-0.9	57	57
	PPI:86-100	LQKRGIVEQCCTSIC	HLA-DRB1*04:04	Consensus (smm/nn/sturniolo)	69	69	-	-	-	-	IVEQCCTSI	7937	81	81	IVEQCCTSI	2949.8	69	69	-	-	-	-	VEQCCTSIC	2.5	8.6	8.6
	PPI:87-101	QKRGIVEQCCTSICS	HLA-DRB1*04:04	Consensus (smm/nn/sturniolo)	60	60	-	-	-	-	IVEQCCTSI	5709	75	75	IVEQCCTSI	1951.6	60	60	-	-	-	-	VEQCCTSIC	2.5	8.6	8.6
	PPI:88-102	KRGIVEQCCTSICSL	HLA-DRB1*04:04	Consensus (smm/nn/sturniolo)	56	56	-	-	-	-	IVEQCCTSI	5466	74	74	IVEQCCTSI	1615.8	56	56	-	-	-	-	VEQCCTSIC	2.5	8.6	8.6
	PPI:89-103	RGIVEQCCTSICSLY	HLA-DRB1*04:04	Consensus (smm/nn/sturniolo)	55	55	-	-	-	-	IVEQCCTSI	5260	74	74	VEQCCTSIC	1553.8	55	55	-	-	-	-	VEQCCTSIC	2.5	8.6	8.6
6.H11	PPI:92-106	VEQCCTSICSLYQLE	HLA-DRB1*04:02	sturniolo	22	22	-	-	-	-	-	-	-	-	-	-	-	-	-	-	-	-	VEQCCTSIC	1.6	22	22
	PPI:93-107	EQCCTSICSLYQLEN	HLA-DRB1*04:02	sturniolo	80	80	-	-	-	-	-	-	-	-	-	-	-	-	-	-	-	-	ICSLYQLEN	-2.3	80	80
	PPI:94-108	QCCTSICSLYQLENY	HLA-DRB1*04:02	sturniolo	80	80	-	-	-	-	-	-	-	-	-	-	-	-	-	-	-	-	ICSLYQLEN	-2.3	80	80
	PPI:95-109	CCTSICSLYQLENYC	HLA-DRB1*04:02	sturniolo	80	80	-	-	-	-	-	-	-	-	-	-	-	-	-	-	-	-	ICSLYQLEN	-2.3	80	80
